# Supplementary material for: Altered Transcript Levels of MMP13 and VIT Genes in the Muscle and Connective Tissue of Pigs with Umbilical Hernia
Source: Genes (Basel). 2023 Oct 1;14(10):1903. doi: 10.3390/genes14101903 (PMC10606093; doi:10.3390/genes14101903)
Supplement: Supplementary file 1 [file genes-14-01903-s001.zip]

Archive with 1 entries (1 files):
- genes-2616974-supplementary.pdf
